# Supplementary material for: Stochastic Interventional Vaccine Efficacy and Principal Surrogate Analyses of Antibody Markers as Correlates of Protection against Symptomatic COVID-19 in the COVE mRNA-1273 Trial
Source: Viruses. 2023 Sep 29;15(10):2029. doi: 10.3390/v15102029 (PMC10612023; doi:10.3390/v15102029)
Supplement: Supplementary file 1 [file viruses-15-02029-s001.zip]

Archive with 1 entries (1 files):
- viruses-2531818-supplementary.pdf
